# Supplementary material for: A Parallel Modular Biomimetic Cilia Sorting Platform
Source: Biomimetics (Basel). 2018 Mar 30;3(2):5. doi: 10.3390/biomimetics3020005 (PMC6352704; doi:10.3390/biomimetics3020005)
Supplement: Supplementary file 1 [file biomimetics-03-00005-s001.zip]

Archive with 2 entries (2 files):
- Cilia sorting platform.mp4
- Robotic Ciliary beating.mp4
